# Supplementary material for: Cost–Effectiveness of Newborn Screening for X-Linked Adrenoleukodystrophy in the Netherlands: A Health-Economic Modelling Study
Source: Int J Neonatal Screen. 2025 Jul 16;11(3):53. doi: 10.3390/ijns11030053 (PMC12286135; doi:10.3390/ijns11030053)
Supplement: Supplementary file 1 [file IJNS-11-00053-s001.zip]

Archive with 1 entries (1 files):
- IJNS-3556203-supplementary.pdf
